# Supplementary material for: The Concurrent Validity and Test–Retest Reliability of a Smartphone-Based Markerless System
Source: Sensors (Basel). 2026 Jun 21;26(12):3934. doi: 10.3390/s26123934 (PMC13306311; doi:10.3390/s26123934)
Supplement: Supplementary file 1 [file sensors-26-03934-s001.zip]

Archive with 1 entries (1 files):
- sensors-4344459-supplementary.pdf
